# Supplementary material for: Differential Effects of Oligosaccharides, Antioxidants, Amino Acids and PUFAs on Heat/Hypoxia-Induced Epithelial Injury in a Caco-2/HT-29 Co-Culture Model
Source: Int J Mol Sci. 2023 Jan 6;24(2):1111. doi: 10.3390/ijms24021111 (PMC9861987; doi:10.3390/ijms24021111)
Supplement: Supplementary file 1 [file ijms-24-01111-s001.zip]

Archive with 2 entries (2 files):
- ijms-2089841-Figure S4-Original images of all blot results.pdf
- ijms-2089841-supplementary.pdf
